# Supplementary material for: Cohort Profile: The Vukuzazi (‘Wake Up and Know Yourself’ in isiZulu) population science programme
Source: Int J Epidemiol. 2021 Nov 29;51(3):e131–42. doi: 10.1093/ije/dyab229 (PMC9189966; doi:10.1093/ije/dyab229)
Supplement: dyab229_Supplementary_Data [file dyab229_supplementary_data.zip]

Archive with 2 entries (2 files):
- ije-2021-02-0222-File009.pdf
- ije-2021-02-0222-File010.pdf
